# Supplementary material for: Dental Pain Medication Prescriptions in Minas Gerais, Brazil (2011–2021): A Time-Series Analysis
Source: Int J Environ Res Public Health. 2023 Sep 21;20(18):6795. doi: 10.3390/ijerph20186795 (PMC10531368; doi:10.3390/ijerph20186795)
Supplement: Supplementary file 1 [file ijerph-20-06795-s001.zip]

Archive with 1 entries (1 files):
- ijerph-2597473-supplementary.pdf
